# Supplementary material for: Awareness of antimicrobial resistance and antibiotic use among poultry farmers in Accra, Ghana: A cross-sectional survey
Source: PLoS One. 2025 Dec 5;20(12):e0337531. doi: 10.1371/journal.pone.0337531 (PMC12680252; doi:10.1371/journal.pone.0337531)
Supplement: S3 Table — (XLSX) [file pone.0337531.s003.xlsx]

## Sheet: Hosmer_Lemeshow_Test_Table
Hosmer-Lemeshow Test Table
decile	observed_yes	observed_no	expected_yes	expected_no
0	40	31	39.035	31.965
1	11	5	10.8504	5.14956
2	33	12	33.5999	11.4001
3	35	8	35.7421	7.25793
4	26	2	24.4638	3.5362
5	47	9	49.9343	6.06572
6	35	0	32.3371	2.66285
7	69	1	67.0721	2.92792
8	32	4	34.9653	1.0347
